# Supplementary material for: Flight Performance, Fecundity, and Ovary Development of Grapholita molesta (Lepidoptera: Torticidae) at Different Ages
Source: Insects. 2022 Sep 14;13(9):837. doi: 10.3390/insects13090837 (PMC9501558; doi:10.3390/insects13090837)
Supplement: Supplementary file 1 [file insects-13-00837-s001.zip]

Archive with 1 entries (1 files):
- insects-1896542-supplementary.pdf
